# Supplementary material for: Intestine-Specific NHE3 Deletion in Adulthood Causes Microbial Dysbiosis
Source: Front Cell Infect Microbiol. 2022 May 26;12:896309. doi: 10.3389/fcimb.2022.896309 (PMC9204535; doi:10.3389/fcimb.2022.896309)
Supplement: Supplementary file 1 [file Table_1.xlsx]

## Sheet: Sheet2
	Supplementary Table 1. Differential abundance of microbiota across taxonomic levels between NHE3IEC-KO and control mice.
	Taxa	Taxonomic description	Relative abundance (% ± SEM)		Unadjusted Pvalues		FDR adjusted Pvalues
			KO (n=9)	Con (n=9)	Mann-Whitney (nonparametric)	Welch's t-test	Mann-Whitney (nonparametric)	Welch's t-test
	Phylum	Proteobacteria	11.34±1.65	5.85±0.67	0.00399013	0.00453805	0.0957631	0.108913
		Bacteroidetes	65.08±2.11	58.62±5.78	0.863307	0.247677	0.986637	0.526311
		Firmicutes	20.94±1.40	33.15±5.57	0.258083	0.104495	0.624732	0.402926
	Class	Alphaproteobacteria	1.79±0.40	0.61±0.06	0.000787319	0.000266154	0.0192893	0.0130415
		Deltaproteobacteria	2.07±0.32	1.14±0.21	0.0399835	0.0262235	0.189373	0.156519
		Erysipelotrichia	0.78±0.33	0.10±0.02	0.0338846	0.0140405	0.184483	0.0982835
		Flavobacteriia	1.64±0.05	1.08±0.12	0.000493624	0.00829131	0.0192893	0.0677124
		Clostridia	14.94±1.37	28.01±5.34	0.190251	0.0587234	0.445856	0.226584
		Bacteroidia	60.14±2.12	54.67±5.39	0.73044	0.280313	0.878793	0.508717
		Epsilonproteobacteria	4.15±1.30	1.23±0.29	0.093912	0.076414	0.310108	0.226584
	Order	Erysipelotrichales	0.79±0.32	0.09±0.02	0.0269581	0.00913803	0.163246	0.0905496
		Cytophagales	0.72±0.09	0.47±0.05	0.0242675	0.0262865	0.163246	0.159179
		Flavobacteriales	1.66±0.04	1.10±0.12	0.000164541	0.00880193	0.017935	0.0905496
		Rhizobiales	0.79±0.14	0.41±0.03	0.00701778	0.00711249	0.0849931	0.0905496
		Clostridiales	14.59±1.38	27.71±5.36	0.161497	0.0569564	0.419124	0.24833
		Campylobacterales	4.09±1.28	1.21±0.29	0.101991	0.0796345	0.336146	0.321487
		Bacteroidales	59.37±2.08	54.15±5.37	0.931427	0.291073	0.957789	0.511725
	Family	Bacteroidaceae	15.73±1.43	10.49±1.72	0.0106129	0.0191075	0.114619	0.15286
		Erysipelotrichaceae	0.79±0.32	0.09±0.02	0.0148563	0.00574976	0.118851	0.0812762
		Flavobacteriaceae	1.44±0.04	0.90±0.10	0.000164541	0.00533309	0.0355409	0.0812762
		Rikenellaceae	4.05±0.64	1.49±0.24	0.000781571	0.000199868	0.0563322	0.0215858
		Tannerellaceae	6.03±0.35	4.29±0.48	0.0141917	0.0270053	0.1179	0.182286
		Lachnospiraceae	7.52±0.96	18.59±4.16	0.0399835	0.0211124	0.252676	0.160128
		Eubacteriaceae	0.87±0.12	2.00±0.41	0.0467175	0.0219068	0.265552	0.160128
		Prevotellaceae	5.91±0.37	13.45±2.33	0.00777458	0.00383329	0.114619	0.0812762
		Ruminococcaceae	1.53±0.47	1.23±0.21	0.825194	0.994953	0.943079	1
		Barnesiellaceae	9.39±0.98	8.33±1.07	0.489428	0.418587	0.709507	0.632271
		Muribaculaceae	7.13±0.75	5.87±0.83	0.386508	0.25659	0.616553	0.493729
	Genus	Bacteroides	15.70±1.44	10.46±1.72	0.0106129	0.0189709	0.129019	0.152106
		Enterococcus	1.31±0.09	1.02±0.07	0.0399835	0.0353182	0.239368	0.208656
		Alistipes	3.85±0.65	1.46±0.24	0.00306463	0.000372126	0.0982147	0.0278475
		Parabacteroides	4.98±0.28	3.59±0.37	0.0304245	0.0299441	0.213447	0.19207
		Robinsoniella	0.03±0.01	0.42±0.12	0.000739202	3.71838e-05	0.0737222	0.01035
		Eubacterium	0.87±0.12	1.99±0.41	0.0399835	0.025094	0.239368	0.178845
		Kineothrix	0.28±0.05	0.99±0.28	0.0170611	0.0175145	0.147316	0.148378
		Roseburia	1.59±0.22	5.72±1.37	0.0106129	0.00526741	0.129019	0.081554
		Prevotella	5.05±0.34	12.46±2.14	0.00185109	0.00199019	0.0737222	0.0712706
		Clostridium	1.86±0.05	1.55±0.12	0.122084	0.0533685	0.424928	0.281582
		Butyrivibrio	0.58±0.07	1.09±0.22	0.199248	0.0921985	0.508308	0.349922
		Lachnoclostridium	2.85±0.39	5.54±1.16	0.15749	0.0676196	0.439211	0.327595
		Muribaculum	7.12±0.75	5.89±0.81	0.258083	0.273384	0.569775	0.543618
	Species	B. thetaiotaomicron	2.48±0.43	1.04±0.21	0.00616675	0.00286641	0.0962271	0.068981
		B. nealsonii	0.23±0.02	0.17±0.02	0.0372843	0.047828	0.204376	0.225723
		B. subtilis	0.69±0.04	0.53±0.04	0.037878	0.0143825	0.205584	0.124527
		B. fragilis	1.99±0.12	1.49±0.18	0.0770053	0.0400995	0.329583	0.201574
		B. helcogenes	2.15±0.28	1.23±0.21	0.00777458	0.0155878	0.101769	0.1283
		C. baratii	1.41±0.06	1.13±0.10	0.0698314	0.0373369	0.313196	0.193731
		M. massiliensis	0.23±0.04	0.10±0.03	0.021279	0.0277137	0.146727	0.163529
		F. columnare	0.11±0.01	0.06±0.01	0.0286414	0.0499743	0.174144	0.232489
		R. anatipestifer	0.19±0.02	0.10±0.02	0.00901037	0.00521371	0.107123	0.0810588
		R. biformata	0.24±0.04	0.15±0.02	0.026642	0.0218953	0.165505	0.149087
		H. cetorum	0.20±0.07	0.00±0.00	0.0018486	0.00261987	0.0708637	0.0687405
		H. ganmani	0.92±0.30	0.00±0.00	0.0018486	0.00126751	0.0708637	0.055845
		L. mesenteroides	0.25±0.02	0.15±0.01	0.00399259	0.00164404	0.087934	0.0560291
		D. orientale	0.24±0.02	0.14±0.02	0.00784462	0.00580286	0.101769	0.081352
		P. putida	0.12±0.02	0.04±0.01	0.00687174	0.00351986	0.101769	0.068981
		A. finegoldii	1.48±0.26	0.46±0.09	0.000493624	0.000151828	0.0616207	0.0142149
		A. obesi	0.21±0.07	0.03±0.01	0.000734267	0.000256031	0.0655225	0.0191768
		A. putredinis	0.16±0.03	0.05±0.01	0.00189222	0.00164841	0.0708637	0.0560291
		A. senegalensis	0.17±0.04	0.07±0.02	0.011502	0.0110872	0.11482	0.106465
		A. shahii	1.05±0.15	0.51±0.07	0.00399013	0.00311821	0.087934	0.068981
		S. fumaroxidans	0.10±0.01	0.04±0.01	0.00600867	0.00819544	0.0957551	0.0892276
		P. distasonis	4.69±0.29	3.31±0.34	0.0187577	0.0238261	0.143363	0.155181
		T. forsythia	0.85±0.08	0.61±0.09	0.0338846	0.0427098	0.195227	0.209083
		B. stercoris	0.01±0.01	0.23±0.05	0.00133923	0.000105334	0.0708637	0.0131492
		B. thuringiensis	0.12±0.02	0.24±0.05	0.0215488	0.019366	0.146727	0.137403
		E. eligens	0.74±0.13	1.71±0.39	0.0770053	0.0376122	0.329583	0.193731
		E. plexicaudatum	0.03±0.01	0.10±0.03	0.0328745	0.0429949	0.190876	0.209112
		H. apodemus	0.00±0.00	0.11±0.05	0.0018486	0.00266152	0.0708637	0.0687405
		H. typhlonius	0.03±0.02	0.11±0.03	0.0108604	0.00428369	0.11457	0.0746159
		E. massiliensis	0.08±0.01	0.29±0.07	0.00223201	0.00098585	0.0796082	0.0481121
		K. alysoides	0.28±0.05	0.98±0.29	0.0170611	0.0185139	0.134513	0.136181
		C. polysaccharolyticum	0.02±0.01	0.11±0.04	0.0362062	0.0263459	0.202903	0.163083
		C. scindens	0.39±0.08	1.33±0.32	0.00355146	0.00194582	0.087934	0.0582968
		L. phytofermentans	0.26±0.03	1.02±0.24	0.000787319	0.000976794	0.0655225	0.0481121
		R. peoriensis	0.02±0.01	0.41±0.13	0.000627121	3.30014e-05	0.0655225	0.0129176
		R. hominis	1.54±0.21	5.62±1.34	0.00777458	0.00457553	0.101769	0.0764808
		L. ruminis	0.03±0.02	0.11±0.04	0.0262487	0.0254101	0.165505	0.161243
		L. salivarius	0.02±0.01	0.13±0.05	0.00858711	0.00482713	0.103738	0.0781514
		P. xylaniphila	0.05±0.01	0.21±0.05	0.0186025	0.033514	0.143363	0.187328
		P. buccalis	0.01±0.01	0.20±0.05	0.003614	0.001407	0.087934	0.0560291
		P. conceptionensis	0.11±0.03	0.25±0.03	0.0117183	0.0291457	0.11482	0.167924
		P. dentalis	0.75±0.06	2.73±0.58	0.000493624	0.000911032	0.0616207	0.0481121
		P. denticola	0.62±0.07	1.79±0.31	0.000483497	0.000197057	0.0616207	0.0163996
		P. intermedia	0.40±0.05	1.02±0.19	0.0104046	0.0029953	0.112943	0.068981
		P. loescheii	0.14±0.02	0.44±0.09	0.00794144	0.00347534	0.101769	0.068981
		P. ruminicola	0.43±0.06	0.89±0.14	0.0192211	0.0127107	0.143613	0.117534
		B. viscericola	8.73±0.93	7.54±0.93	0.436281	0.369279	0.727783	0.658205
		M. intestinale	7.14±0.74	5.85±0.83	0.340107	0.245815	0.644798	0.527551
